# Supplementary material for: Two Pex5 Proteins With Different Cargo Specificity Are Critical for Peroxisome Function in Ustilago maydis
Source: Front Cell Dev Biol. 2022 May 12;10:858084. doi: 10.3389/fcell.2022.858084 (PMC9133605; doi:10.3389/fcell.2022.858084)
Supplement: Supplementary file 1 [file Table2.xlsx]

## Sheet: U. maydis strains
Strain	Genotype	Resistances	Reference
Bub8	a2 b4	-	Weinzierl et al. (2002)
Bub8 mCherry-SKL	a2 b4 Potef:mCherry-SKL	HygR	Freitag et al. (2012)
Bub8 mCherry-SKL PTS2-GFP	a2 b4 Potef:mCherry-SKL ipR[Potef:PTS2-egfp]ipS	HygR, CbxR	This study
Bub8 mCherry-SKL GFP-PTS1Um00122	a2 b4 Potef:mCherry-SKL ipR[Potef:egfp-PTS1um00122]ipS	HygR, CbxR	This study
Bub8 mCherry-SKL GFP-PTS1Um01466	a2 b4 Potef:mCherry-SKL ipR[Potef:egfp-PTS1um01466]ipS	HygR, CbxR	This study
Bub8 mCherry-SKL GFP-PTS1Um01599	a2 b4 Potef:mCherry-SKL ipR[Potef:egfp-PTS1um01599]ipS	HygR, CbxR	This study
Bub8 mCherry-SKL GFP-PTS1Um01747	a2 b4 Potef:mCherry-SKL ipR[Potef:egfp-PTS1um01747]ipS	HygR, CbxR	This study
Bub8 mCherry-SKL GFP-PTS1Um01850	a2 b4 Potef:mCherry-SKL ipR[Potef:egfp-PTS1um01850]ipS	HygR, CbxR	This study
Bub8 mCherry-SKL GFP-PTS1Um01966	a2 b4 Potef:mCherry-SKL ipR[Potef:egfp-PTS1um01966]ipS	HygR, CbxR	This study
Bub8 mCherry-SKL GFP-PTS1Um01966-AAA	a2 b4 Potef:mCherry-SKL ipR[Potef:egfp-PTS1Um01966-AAA]ipS	HygR, CbxR	This study
Bub8 mCherry-SKL GFP-PTS1Um02028	a2 b4 Potef:mCherry-SKL ipR[Potef:egfp-PTS1um02028]ipS	HygR, CbxR	This study
Bub8 mCherry-SKL GFP-PTS1Um02097	a2 b4 Potef:mCherry-SKL ipR[Potef:egfp-PTS1um02097]ipS	HygR, CbxR	This study
Bub8 mCherry-SKL GFP-PTS1Um02208	a2 b4 Potef:mCherry-SKL ipR[Potef:egfp-PTS1um02208]ipS	HygR, CbxR	This study
Bub8 mCherry-SKL GFP-PTS1Um03158	a2 b4 Potef:mCherry-SKL ipR[Potef:egfp-PTS1um03158]ipS	HygR, CbxR	This study
Bub8 mCherry-SKL GFP-PTS1Um06400	a2 b4 Potef:mCherry-SKL ipR[Potef:egfp-PTS1um06400]ipS	HygR, CbxR	This study
Bub8 mCherry-SKL GFP-PTS1Um10273	a2 b4 Potef:mCherry-SKL ipR[Potef:egfp-PTS1um10273]ipS	HygR, CbxR	This study
Bub8 mCherry-SKL GFP-PTS1Um10665	a2 b4 Potef:mCherry-SKL ipR[Potef:egfp-PTS1um10665]ipS	HygR, CbxR	This study
Bub8 mCherry-SKL GFP-PTS1Um10825	a2 b4 Potef:mCherry-SKL ipR[Potef:egfp-PTS1um10825]ipS	HygR, CbxR	This study
Bub8 mCherry-SKL GFP-PTS1Um11001	a2 b4 Potef:mCherry-SKL ipR[Potef:egfp-PTS1um11001]ipS	HygR, CbxR	This study
Bub8 mCherry-SKL GFP-PTS1Um11938	a2 b4 Potef:mCherry-SKL ipR[Potef:egfp-PTS1um11938]ipS	HygR, CbxR	This study
Bub8 mCherry-SKL GFP-Um01966	a2 b4 Potef:mCherry-SKL ipR[Potef:egfp-um01966]ipS	HygR, CbxR	This study
Bub8 mCherry-SKL GFP-Um01966-SKL	a2 b4 Potef:mCherry-SKL ipR[Potef:egfp-um01966+9-SKL]ipS	HygR, CbxR	This study
Bub8 mCherry-SKL GFP-Um01966-AAA	a2 b4 Potef:mCherry-SKL ipR[Potef:egfp-um01966-AAA]ipS	HygR, CbxR	This study
Bub8 mCherry-SKL GFP-Um10665	a2 b4 Potef:mCherry-SKL ipR[Potef:egfp-um10665]ipS	HygR, CbxR	This study
Bub8 mCherry-SKL GFP-Um10665-SKL	a2 b4 Potef:mCherry-SKL ipR[Potef:egfp-um10665+9-SKL]ipS	HygR, CbxR	This study
Bub8 mCherry-SKL GFP-Um10665-AAA	a2 b4 Potef:mCherry-SKL ipR[Potef:egfp-um10665-AAA]ipS	HygR, CbxR	This study
Bub8 mCherry-SKL GFP-Um11001	a2 b4 Potef:mCherry-SKL ipR[Potef:egfp-um11001]ipS	HygR, CbxR	This study
Bub8 mCherry-SKL GFP-Um11001-SKL	a2 b4 Potef:mCherry-SKL ipR[Potef:egfp-um11001+9-SKL]ipS	HygR, CbxR	This study
Bub8 mCherry-SKL GFP-Um11001-AAA	a2 b4 Potef:mCherry-SKL ipR[Potef:egfp-um11001-AAA]ipS	HygR, CbxR	This study
Bub8 mCherry-SKL GFP-Mfe2	a2 b4 Potef:mCherry-SKL ipR[Potef:egfp-mfe2]ipS	HygR, CbxR	This study
Bub8 mCherry-SKL Mfe2-GFP	a2 b4 Potef:mCherry-SKL ipR[Potef:mfe2-egfp]ipS	HygR, CbxR	This study
Bub8 mCherry-SKL ∆pex5a	a2 b4 Potef:mCherry-SKL ∆pex5a	HygR, NatR	Freitag et al. (2012)
Bub8 mCherry-SKL ∆pex5a GFP-PTS1Um00122	a2 b4 Potef:mCherry-SKL ∆pex5a ipR[Potef:egfp-PTS1um00122]ipS	HygR, NatR, CbxR	This study
Bub8 mCherry-SKL ∆pex5a GFP-PTS1Um01466	a2 b4 Potef:mCherry-SKL ∆pex5a ipR[Potef:egfp-PTS1um01466]ipS	HygR, NatR, CbxR	This study
Bub8 mCherry-SKL ∆pex5a GFP-PTS1Um01599	a2 b4 Potef:mCherry-SKL ∆pex5a ipR[Potef:egfp-PTS1um01599]ipS	HygR, NatR, CbxR	This study
Bub8 mCherry-SKL ∆pex5a GFP-PTS1Um01747	a2 b4 Potef:mCherry-SKL ∆pex5a ipR[Potef:egfp-PTS1um01747]ipS	HygR, NatR, CbxR	This study
Bub8 mCherry-SKL ∆pex5a GFP-PTS1Um01850	a2 b4 Potef:mCherry-SKL ∆pex5a ipR[Potef:egfp-PTS1um01850]ipS	HygR, NatR, CbxR	This study
Bub8 mCherry-SKL ∆pex5a GFP-PTS1Um01966	a2 b4 Potef:mCherry-SKL ∆pex5a ipR[Potef:egfp-PTS1um01966]ipS	HygR, NatR, CbxR	This study
Bub8 mCherry-SKL ∆pex5a GFP-PTS1Um02028	a2 b4 Potef:mCherry-SKL ∆pex5a ipR[Potef:egfp-PTS1um02028]ipS	HygR, NatR, CbxR	This study
Bub8 mCherry-SKL ∆pex5a GFP-PTS1Um02097	a2 b4 Potef:mCherry-SKL ∆pex5a ipR[Potef:egfp-PTS1um02097]ipS	HygR, NatR, CbxR	This study
Bub8 mCherry-SKL ∆pex5a GFP-PTS1Um02208	a2 b4 Potef:mCherry-SKL ∆pex5a ipR[Potef:egfp-PTS1um02208]ipS	HygR, NatR, CbxR	This study
Bub8 mCherry-SKL ∆pex5a GFP-PTS1Um03158	a2 b4 Potef:mCherry-SKL ∆pex5a ipR[Potef:egfp-PTS1um03158]ipS	HygR, NatR, CbxR	This study
Bub8 mCherry-SKL ∆pex5a GFP-PTS1Um06400	a2 b4 Potef:mCherry-SKL ∆pex5a ipR[Potef:egfp-PTS1um06400]ipS	HygR, NatR, CbxR	This study
Bub8 mCherry-SKL ∆pex5a GFP-PTS1Um10273	a2 b4 Potef:mCherry-SKL ∆pex5a ipR[Potef:egfp-PTS1um10273]ipS	HygR, NatR, CbxR	This study
Bub8 mCherry-SKL ∆pex5a GFP-PTS1Um10665	a2 b4 Potef:mCherry-SKL ∆pex5a ipR[Potef:egfp-PTS1um10665]ipS	HygR, NatR, CbxR	This study
Bub8 mCherry-SKL ∆pex5a GFP-PTS1Um10825	a2 b4 Potef:mCherry-SKL ∆pex5a ipR[Potef:egfp-PTS1um10825]ipS	HygR, NatR, CbxR	This study
Bub8 mCherry-SKL ∆pex5a GFP-PTS1Um11001	a2 b4 Potef:mCherry-SKL ∆pex5a ipR[Potef:egfp-PTS1um11001]ipS	HygR, NatR, CbxR	This study
Bub8 mCherry-SKL ∆pex5a GFP-PTS1Um11938	a2 b4 Potef:mCherry-SKL ∆pex5a ipR[Potef:egfp-PTS1um11938]ipS	HygR, NatR, CbxR	This study
Bub8 mCherry-SKL ∆pex5a GFP-Um01966	a2 b4 Potef:mCherry-SKL ∆pex5a ipR[Potef:egfp-um01966]ipS	HygR, NatR, CbxR	This study
Bub8 mCherry-SKL ∆pex5a GFP-Um01966-SKL	a2 b4 Potef:mCherry-SKL ∆pex5a ipR[Potef:egfp-um01966+9-SKL]ipS	HygR, NatR, CbxR	This study
Bub8 mCherry-SKL ∆pex5a GFP-Um10665	a2 b4 Potef:mCherry-SKL ∆pex5a ipR[Potef:egfp-um10665]ipS	HygR, NatR, CbxR	This study
Bub8 mCherry-SKL ∆pex5a GFP-Um10665-SKL	a2 b4 Potef:mCherry-SKL ∆pex5a ipR[Potef:egfp-um10665+9-SKL]ipS	HygR, NatR, CbxR	This study
Bub8 mCherry-SKL ∆pex5a GFP-Um11001	a2 b4 Potef:mCherry-SKL ∆pex5a ipR[Potef:egfp-um11001]ipS	HygR, NatR, CbxR	This study
Bub8 mCherry-SKL ∆pex5a GFP-Um11001-SKL	a2 b4 Potef:mCherry-SKL ∆pex5a ipR[Potef:egfp-um11001+9-SKL]ipS	HygR, NatR, CbxR	This study
Bub8 mCherry-SKL ∆pex5a GFP-Mfe2	a2 b4 Potef:mCherry-SKL ∆pex5a ipR[Potef:egfp-mfe2]ipS	HygR, NatR, CbxR	This study
Bub8 mCherry-SKL ∆pex5b	a2 b4 Potef:mCherry-SKL ∆pex5b	HygR, NatR	This study
Bub8 mCherry-SKL ∆pex5b GFP-Mfe2	a2 b4 Potef:mCherry-SKL ∆pex5b ipR[Potef:egfp-mfe2]ipS	HygR, NatR, CbxR	This study
Bub8 mCherry-SKL pex5b∆TPR	a2 b4 Potef:mCherry-SKL pex5b∆TPR	GentR, HygR	This study
Bub8 mCherry-SKL Δpex5a pex5bΔTPR	a2 b4 Potef:mCherry-SKL ∆pex5a pex5b∆TPR	HygR, NatR, GentR	This study
Bub8 mCherry-SKL Δpex5a pex5bΔTPR GFP-Mfe2	a2 b4 Potef:mCherry-SKL ∆pex5a pex5b∆TPR ipR[Potef:egfp-mfe2]ipS	HygR, NatR, GentR, CbxR	This study
Bub8 mCherry-SKL ∆pex5a ∆pex5b	a2 b4 Potef:mCherry-SKL ∆pex5a ∆pex5b	HygR, CbxR, NatR	Freitag et al. (2012)
Bub8 mCherry-SKL pex5a:TPRpex5b	a2 b4 Potef:mCherry-SKL pex5a:TPRpex5b	HygR, GentR	This study
Bub8 mCherry-SKL pex5a:TPRpex5b GFP-Um01966	a2 b4 Potef:mCherry-SKL pex5a:TPRpex5b ipR[Potef:egfp-um01966]ipS	HygR, GentR, CbxR	This study
Bub8 mCherry-SKL pex5a:TPRpex5b GFP-Um10665	a2 b4 Potef:mCherry-SKL pex5a:TPRpex5b ipR[Potef:egfp-um10665]ipS	HygR, GentR, CbxR	This study
Bub8 mCherry-SKL pex5a:TPRpex5b GFP-Um11001	a2 b4 Potef:mCherry-SKL pex5a:TPRpex5b ipR[Potef:egfp-um11001]ipS	HygR, GentR, CbxR	This study
Bub8 mCherry-SKL pex5b:TPRpex5a	a2 b4 Potef:mCherry-SKL pex5b:TPRpex5a	HygR, GentR	This study
Bub8 mCherry-SKL pex5b:TPRpex5a GFP-Um01966	a2 b4 Potef:mCherry-SKL pex5b:TPRpex5a ipR[Potef:egfp-um01966]ipS	HygR, GentR, CbxR	This study
Bub8 mCherry-SKL pex5b:TPRpex5b GFP-Um10665	a2 b4 Potef:mCherry-SKL pex5b:TPRpex5a ipR[Potef:egfp-um10665]ipS	HygR, GentR, CbxR	This study
Bub8 mCherry-SKL pex5b:TPRpex5a GFP-Um11001	a2 b4 Potef:mCherry-SKL pex5b:TPRpex5a ipR[Potef:egfp-um11001]ipS	HygR, GentR, CbxR	This study
Bub8 mCherry-SKL ∆pex5a pex5b:TPRpex5a	a2 b4 Potef:mCherry-SKL ∆pex5a pex5b:TPRpex5a	HygR, NatR, GentR	This study
Bub8 mCherry-SKL ∆pex5a pex5b:TPRpex5a GFP-Um01966	a2 b4 Potef:mCherry-SKL ∆pex5a pex5b:TPRpex5a ipR[Potef:egfp-um01966]ipS	HygR, NatR, GentR, CbxR	This study
Bub8 mCherry-SKL ∆pex5a pex5b:TPRpex5b GFP-Um10665	a2 b4 Potef:mCherry-SKL ∆pex5a pex5b:TPRpex5a ipR[Potef:egfp-um10665]ipS	HygR, NatR, GentR, CbxR	This study
Bub8 mCherry-SKL ∆pex5a pex5b:TPRpex5a GFP-Um11001	a2 b4 Potef:mCherry-SKL ∆pex5a pex5b:TPRpex5a ipR[Potef:egfp-um11001]ipS	HygR, NatR, GentR, CbxR	This study
Bub8 mCherry-SKL ∆pex5a HA2-Pex5a	a2 b4 Potef:mCherry-SKL ∆pex5a ipR[Potef:HA2-pex5a]ipS[1x]	HygR, NatR, CbxR	This study
Bub8 mCherry-SKL ∆pex5a HA-Pex5a∆TPR	a2 b4 Potef:mCherry-SKL ∆pex5a ipR[Potef:HA-pex5a∆TPR]ipS	HygR, NatR, CbxR	This study
Bub8 mCherry-SKL ∆pex5a HA-Pex5b∆TPR	a2 b4 Potef:mCherry-SKL ∆pex5a ipR[Potef:HA-pex5b∆TPR]ipS	HygR, NatR, CbxR	This study
Bub8 mCherry-SKL ∆pex5a HA2-Pex5b	a2 b4 Potef:mCherry-SKL ∆pex5a ipR[Potef:HA2-pex5b]ipS	HygR, NatR, CbxR	This study
Bub8 mCherry-SKL ∆pex5b HA2-Pex5b	a2 b4 Potef:mCherry-SKL ∆pex5b ipR[Potef:HA2-pex5b]ipS[1x]	HygR, NatR, CbxR	This study
Bub8 mCherry-SKL PTS2-GFP	a2 b4 Potef:mCherry-SKL ipR[Potef:PTS2-egfp]ipS	HygR, CbxR	This study
Bub8 ∆pex5a mCherry-SKL PTS2-GFP	a2 b4 ∆pex5a Potef:mCherry-SKL ipR[Potef:PTS2-egfp]ipS	NatR, HygR, CbxR	This study
Bub8 ∆pex5b mCherry-SKL PTS2-GFP	a2 b4 ∆pex5b Potef:mCherry-SKL ipR[Potef:PTS2-egfp]ipS	NatR, HygR, CbxR	This study
Bub8 ∆pex5b mCherry-SKL PTS2-GFP HA-Pex5b2-544	a2 b4 ∆pex5b Potef:mCherry-SKL ipR[Potef:PTS2-egfp, Potef:HA-pex52-544]gentRipS	NatR, HygR, CbxR, GentR	This study
Bub8 ∆pex7 mCherry-SKL PTS2-GFP	a2 b4 ∆pex7 Potef:mCherry-SKL ipR[Potef:PTS2-egfp]ipS	NatR, HygR, CbxR	This study

## Sheet: S. cerevisiae strain 
Strain	Genotype	Reference
YTS398	MATa, trp1-901, leu2-3, 112, ura3-52, his3-200, gal4Δ, gal80Δ, LYS2::GAL1UAS-GAL1TATA-HIS3, GAL2UAS-GAL2TATA-ADE2, URA3::MEL1UAS-MEL1TATA-lacZ, pex5::NAT	Stehlik et al. 2020

## Sheet: Plasmids and primers
Plasmid	Genotype / Desciption	Resistances	Reference	cloning strategy	primer forward 5'-->3'	primer reverse 5'-->3'
pOtef-GFP-MMXN	Potef-GFP-Ala6-MMXN-Cbx	AmpR; CbxR	Aichinger et al., 2003	-	-	-
mCherry-SKL	Phsp70-mCherry-SKL-hhn	AmpR; HygR	Freitag et al., 2012	-	-	-
PTS2-GFP	Potef-PTS2-GFP-Ala6-MMXN-Cbx	AmpR; CbxR	this study	amplification of PTS2 of um01090, ligation into pOtef-GFP-MMXN via BamHI and NcoI	atatatggatccaATGGCTCAGCGAATCACTCAGC	atatccatgggGTGCAGACCCTTGCCTGACCACG
GFP-PTS1(Um00122)	Potef-GFP-PTS1(Um00122)-Ala6-MMXN-Cbx	AmpR; CbxR	this study	annealing of forward and reverse primers, cloning into pOtef-GFP-MMXN via MluI and XbaI	cgcgtaTGGACTCAGGGAAGCGGTGACGTGAAAAGCCACTTGTAGt	ctagaCTACAAGTGGCTTTTCACGTCACCGCTTCCCTGAGTCCAta
GFP-PTS1(Um01466)	Potef-GFP-PTS1(Um01466)-Ala6-MMXN-Cbx	AmpR; CbxR	this study		cgcgtaCAGGCGTTGAGGATGATGCCTGAAAACGCTCGTTTGTAAt	ctagaTTACAAACGAGCGTTTTCAGGCATCATCCTCAACGCCTGta
GFP-PTS1(Um01599)	Potef-GFP-PTS1(Um01599)-Ala6-MMXN-Cbx	AmpR; CbxR	this study		cgcgtaTTCGAAAACATCGCCGCTGGCGCACGTCACAAGCTCTGAt	ctagaTCAGAGCTTGTGACGTGCGCCAGCGGCGATGTTTTCGAAta
GFP-PTS1(Um01747)	Potef-GFP-PTS1(Um01747)-Ala6-MMXN-Cbx	AmpR; CbxR	this study		cgcgtaGTTGCCAACGATGACGTGGCTCGCTTTGCCAAGCTCTAAt	ctagaTTAGAGCTTGGCAAAGCGAGCCACGTCATCGTTGGCAACta
GFP-PTS1(Um01850)	Potef-GFP-PTS1(Um01850)-Ala6-MMXN-Cbx	AmpR; CbxR	this study		cgcgtaAACGAGGTCAAGAAGATGTCCAGGGTTGCAAAGCTCTAGt	ctagaCTAGAGCTTTGCAACCCTGGACATCTTCTTGACCTCGTTta
GFP-PTS1(Um01966)	Potef-GFP-PTS1(Um01966)-Ala6-MMXN-Cbx	AmpR; CbxR	this study		cgcgtaCCCATGCTCAAGGCTGCTGCCGAGAGGTCGAACCTTTAGt	ctagaCTAAAGGTTCGACCTCTCGGCAGCAGCCTTGAGCATGGGta
GFP-PTS1(Um01966-AAA)	Potef-GFP-PTS1(Um01966-AAA)-Ala6-MMXN-Cbx	AmpR; CbxR	this study		cgcgtaATGCTCAAGGCTGCTGCCGAGAGGTCGAACCTTgccgccgcctagt	ctagactaggcggcggcAAGGTTCGACCTCTCGGCAGCAGCCTTGAGCATta
GFP-PTS1(Um02028)	Potef-GFP-PTS1(Um02028)-Ala6-MMXN-Cbx	AmpR; CbxR	this study		cgcgtaGGAGAAGCAGTGCCATTCACTGAACGGGCGAGGTTGTGAt	ctagaTCACAACCTCGCCCGTTCAGTGAATGGCACTGCTTCTCCta
GFP-PTS1(Um02097)	Potef-GFP-PTS1(Um02097)-Ala6-MMXN-Cbx	AmpR; CbxR	this study		cgcgtaCTGGCCCCGCCATCCAGCCACGCGAGGTCAAAGCTTTGAt	ctagaTCAAAGCTTTGACCTCGCGTGGCTGGATGGCGGGGCCAGta
GFP-PTS1(Um02208)	Potef-GFP-PTS1(Um02208)-Ala6-MMXN-Cbx	AmpR; CbxR	this study		cgcgtaACAGACTTTGATTCCGACCTGCCTCGTGCCAAGTTGTAAt	ctagaTTACAACTTGGCACGAGGCAGGTCGGAATCAAAGTCTGTta
GFP-PTS1(Um03158)	Potef-GFP-PTS1(Um03158)-Ala6-MMXN-Cbx	AmpR; CbxR	this study		cgcgtaGAGTCACTTCGCGCCGCTGCAGCTAAGAGCAAGTTGTAAt	ctagaTTACAACTTGCTCTTAGCTGCAGCGGCGCGAAGTGACTCta
GFP-PTS1(Um06400)	Potef-GFP-PTS1(Um06400)-Ala6-MMXN-Cbx	AmpR; CbxR	this study		cgcgtaGCCTTGCTTGCCAAGGCTGGTATCAAGTCTCACCTGTGAt	ctagaTCACAGGTGAGACTTGATACCAGCCTTGGCAAGCAAGGCta
GFP-PTS1(Um10273)	Potef-GFP-PTS1(Um10273)-Ala6-MMXN-Cbx	AmpR; CbxR	this study		cgcgtaGTTATGCAGAAACAGACGCCCAAATTTGCCAAGCTGTGAt	ctagaTCACAGCTTGGCAAATTTGGGCGTCTGTTTCTGCATAACta
GFP-PTS1(Um10665)	Potef-GFP-PTS1(Um10665)-Ala6-MMXN-Cbx	AmpR; CbxR	this study		cgcgtaCAGCAGCTCAAGCTCGTTGGTCCTCAGAGCAAGTTCTGAt	ctagaTCAGAACTTGCTCTGAGGACCAACGAGCTTGAGCTGCTGta
GFP-PTS1(Um10825)	Potef-GFP-PTS1(Um10825)-Ala6-MMXN-Cbx	AmpR; CbxR	this study		cgcgtaATTCGCTTGGATGGCGCTTCAAGACTCGGCAAGCTTTAGt	ctagaCTAAAGCTTGCCGAGTCTTGAAGCGCCATCCAAGCGAATta
GFP-PTS1(Um11001)	Potef-GFP-PTS1(Um11001)-Ala6-MMXN-Cbx	AmpR; CbxR	this study		cgcgtaGAGGCGGATAGAGCAAGATCGAGAGCTAGCAATCTGTAAt	ctagaTTACAGATTGCTAGCTCTCGATCTTGCTCTATCCGCCTCta
GFP-PTS1(Um11938)	Potef-GFP-PTS1(Um11938)-Ala6-MMXN-Cbx	AmpR; CbxR	this study		cgcgtaCTCGACGGTGTGCTCAAGTCCCAGAAGGCCAAGCTCTAAt	ctagaTTAGAGCTTGGCCTTCTGGGACTTGAGCACACCGTCGAGta
GFP-Um01966	Potef-GFP-Um01966-Ala6-MMXN-Cbx	AmpR; CbxR	this study	amplification of um01966 with forward and reverse primers, ligation into pOtef-GFP-MMXN via MluI and NotI	atatACGCGTcATGTCGAACTCTGATCCAAAGG	atatgcggccgcCTAAAGGTTCGACCTCTCGGC
GFP-Um01966-AAA	Potef-GFP-Um01966-AAA-Ala6-MMXN-Cbx	AmpR; CbxR	this study		atatACGCGTcATGTCGAACTCTGATCCAAAGG	atatgcggccgcctaggcagcggcAAGGTTCGACCTCTCGGCAGC
GFP-Um01966-SKL	Potef-GFP-Um01966-GGMDELYKSKL-Ala6-MMXN-Cbx	AmpR; CbxR	this study		atatACGCGTcATGTCGAACTCTGATCCAAAGG	atatgcggccgcTTAGAGCTTGGacttgtacagctcgtccatgccgccggtAAGGTTCGACCTCTCGGCAGCAGC
GFP-Um10665	Potef-GFP-Um10665-Ala6-MMXN-Cbx	AmpR; CbxR	this study	amplification of um10665 with forward and reverse primers, ligation into pOtef-GFP-MMXN via SacII	atatCCGCGGccATGTCACAAGCCAAACTCACC	atatccgcggTCAGAACTTGCTCTGAGGACC
GFP-Um10665-AAA	Potef-GFP-Um10665-AAA-Ala6-MMXN-Cbx	AmpR; CbxR	this study		atatCCGCGGccATGTCACAAGCCAAACTCACC	atatccgcggctaggcagcggcGAACTTGCTCTGAGGACCAACG
GFP-Um10665-SKL	Potef-GFP-Um10665-GGMDELYKSKL-Ala6-MMXN-Cbx	AmpR; CbxR	this study		atatCCGCGGccATGTCACAAGCCAAACTCACC	atatccgcggTTAGAGCTTGGacttgtacagctcgtccatgccgccggtGAACTTGCTCTGAGGACCAACGAG
GFP-Um11001	Potef-GFP-Um11001-Ala6-MMXN-Cbx	AmpR; CbxR	this study	amplification of um11001 with forward and reverse primers, ligation into pOtef-GFP-MMXN via MluI and NotI	atatACGCGTgATGCTGCTACCCACTCCAACG	atatgcggccgcTTACAGATTGCTAGCTCTCGATCTTGC
GFP-Um11001-AAA	Potef-GFP-Um11001-AAA-Ala6-MMXN-Cbx	AmpR; CbxR	this study		atatACGCGTgATGCTGCTACCCACTCCAACG	atatgcggccgcctaggcagcggcCAGATTGCTAGCTCTCGATCTTGC
GFP-Um11001-SKL	Potef-GFP-Um11001-GGMDELYKSKL-Ala6-MMXN-Cbx	AmpR; CbxR	this study		atatACGCGTgATGCTGCTACCCACTCCAACG	atatgcggccgcTTAGAGCTTGGacttgtacagctcgtccatgccgccggtCAGATTGCTAGCTCTCGATCTTGC
Petef-GFP-Mfe2	Potef-GFP-Mfe2-Ala6-MMXN-Cbx	AmpR; CbxR	this study	amplification of mfe2, ligation into pOtef-GFP-MMXN via MluI and XbaI	atatacgcgtaATGACTGACAAGGAATGGGACC	atattctagaTTACTCGTCGGCAAGCGTGACG
Petef-Mfe-GFP	Potef-Mfe2-GFP-Ala6-MMXN-Cbx	AmpR; CbxR	this study	amplification of mfe2, ligation into pOtef-GFP-MMXN via BamHI and XmaI	atatggatccATGACTGACAAGGAATGGGACC	atatggcccgggTTACTCGTCGGCAAGCGTGACG
HA-GFP / HA2-GFP	Potef-HA-GFP-Ala6-MMXN-Cbx / Potef-HA2-GFP-MMXN-Cbx	AmpR; CbxR	this study	amplification of HA-tag followed by digestion with AgeI and XmaI, ligation into XmaI-digested pOtef-GFP-MMXN	atataccggtatgTCGGGCGGCTATCCCTACG	atatcccgggGTGGTCACGGCTTGTTGATCC
HA-Pex5a∆TPR	Potef-HA-Pex5a[2-419]-Ala6-MMXN-Cbx	AmpR; CbxR	this study	amplification of NTD of pex5a, ligaton into pOtef-HA-GFP-MMXN via XmaI and MluI	atatcccgggATGGCGTTTCAATCCATGCTC	atattctagattaGTTGCCACCGTTGGCGAGCAGACG
HA2-Pex5a	Potef-HA2-Pex5a-Ala6-MMXN-Cbx	AmpR; CbxR	this study	amplification of pex5a, ligation into pOtef-HA2-GFP-MMXN via XmaI and MluI	atatcccgggGCGTTTCAATCCATGCTCAACG	atatacgcgtTCAGAAGTCGAATCCTTCACC
HA-Pex5b∆TPR	Potef-HA-Pex5b[2-544]-Ala6-MMXN-Cbx	AmpR; CbxR	this study	amplification of NTD of pex5b, ligaton into pOtef-HA-GFP-MMXN via XmaI and XbaI	atatcccgggTCCGACCTTGTCTCGGGTGGC	atattctagactaGAAGCGGTAGACTGGCGCTGG
HA2-Pex5b	Potef-HA2-Pex5b-Ala6-MMXN-Cbx	AmpR; CbxR	this study	amplification of pex5b, ligation into pOtef-HA2-GFP-MMXN via XmaI and MluI	atatcccgggTCCGACCTTGTCTCGGGTGGC	atatacgcgtggTTAATAATCGAATGGGACC
HA2-Pex5a:TPRPex5b	Potef-HA2-Pex5a:TPRPex5b-Ala6-MMXN-Cbx	AmpR; CbxR	this study	amplification of NTD of pex5a and CTD of pex5b, mix of both used as PCR template with outer primers, ligation into pOtef-HA2-GFP-MMXN via XmaI and MluI	NTD Pex5a: atatcccgggGCGTTTCAATCCATGCTCAACG; CTD Pex5b: GCCAACGGTGGCAACCTCAGCGACAATCCTTACATCGC	NTD Pex5a: AGGATTGTCGCTGAGGTTGCCACCGTTGGCGAGCAGACG; CTD Pex5b: atatacgcgtggTTAATAATCGAATGGGACC
HA2-Pex5b:TPRPex5a	Potef-HA2-Pex5b:TPRPex5a-Ala6-MMXN-Cbx	AmpR; CbxR	this study	amplification of NTD of pex5b and CTD of pex5a, mix of both used as PCR template with outer primers, ligation into pOtef-HA2-GFP-MMXN via XmaI and MluI	NTD Pex5b: atatcccgggTCCGACCTTGTCTCGGGTGGC; CTD Pex5a: CCAGTCTACCGCTTCTTGTCAGATGCGGCCTTGCTC	NTD Pex5b: GGCCGCATCTGACAAGAAGCGGTAGACTGGCGCTGG; CTD Pex5a: atatacgcgtTCAGAAGTCGAATCCTTCACC
∆pex5a (locus)	-	-	Freitag et al., 2012	deletion construct (left flank-resistance cassette-right flank) in pJet2.1; replaces pex5a	-	-
∆pex5b (locus)	-	-	Freitag et al., 2012	deletion construct (left flank-resistance cassette-right flank) in pJet2.1; replaces pex5b	-	-
pex5b∆TPR (locus)	-	AmpR; GentR	this study	amplification of left and right flanks, ligation onto GentR via SfiI, ligation into pJet2.1; replaces CTD of pex5b	lf: atataatATTCATCCCAACGTCATCCCC; rf: atatGGCCATCTAGGCCccggtgtaacactgcgtgttgc	lf: atatGGCCTGAGTGGCCttaGAAGCGGTAGACTGGCGCTGG; rf: atataatattatcctgTCAACGACGAGCG
pex5a:TPRpex5b (locus)	-	AmpR; Gent/Hyg/NatR	this study	amplification of left and right flanks, ligation onto restistance cassette via SfiI, ligation into pJet2.1; replaces CTD of pex5a	lf: atataatattTTCGACCTTCAAGCTATGCGC; rf: atatggcctgagtggccCACGCACGACGGCCAGTACATAGCG	lf: atatggccatctaggccTTAATAATCGAATGGGACCTCACCCACACCCCC; rf: atataatattGCGAACAGGCGTACACAGCGC
pex5b:TPRpex5a (locus)	-	AmpR; Gent/NatR	this study	amplification of left and right flanks, ligation onto restistance cassette via SfiI, ligation into pJet2.1; rplaces CTD of pex5b	lf: atataatATTCATCCCAACGTCATCCCC; rf: atatGGCCATCTAGGCCCCGGTGTAACACTGCGTGTTGC	lf: atatggcctgagtggccTCAGAAGTCGAATCCTTCACCCC; rf: atataatattACGACGAGCGTCCAAATCTCGC
pGADT7	LEU2 2 μ Padh1-NLSSV40-GAL4-AD	AmpR; LEU	Clontech	-	-	-
pGBKT7	TRP1 2 μ Padh1-GAL4-BD	KanR; LEU	Clontech	-	-	-
pGADT7-AD-GFP	LEU2 2 μ Padh1-NLSSV40-GAL4-AD	AmpR; LEU	this study	amplification of GFP followed by digestion with BamHI and EcoRi, ligation into BamHi/EcoRI-digested pGADT7	Atatgaattcggagcaggtgctggtgctg	Atatggatccttatttgtacaattcatccataccatgg
pGADT7-AD-GFP-PTS11011	LEU2 2 μ Padh1-NLSSV40-GAL4-AD-GFP-PTS11011	AmpR; LEU	this study	amplification of GFP-PTSum11011 followed by digestion with BamHI and EcoRi, ligation into BamHi/EcoRi-digested pGADT7	Atatgaattcggagcaggtgctggtgctg	ATATGGATCCTTACAGATTGCTAGCTCTCGATCTTGCTCTATCCGCCTCtttgtacaattcatccataccatG
pGADT7-AD-GFP-PTS01966	LEU2 2 μ Padh1-NLSSV40-GAL4-AD-GFP-PTS01966	AmpR; LEU	this study	amplification of GFP-PTSum01966 followed by digestion with BamHI and EcoRi, ligation into BamHi/EcoRi-digested pGADT7	Atatgaattcggagcaggtgctggtgctg	ATATGGATCCCTAAAGGTTCGACCTCTCGGCAGCAGCCTTGAGCATGGGtttgtacaattcatccataccatG
pGADT7-AD-GFP-PTS03158	LEU2 2 μ Padh1-NLSSV40-GAL4-AD-GFP-PTS03158	AmpR; LEU	this study	amplification of GFP-PTSum03158 followed by digestion with BamHI and EcoRi, ligation into BamHi/EcoRi-digested pGADt7	Atatgaattcggagcaggtgctggtgctg	ATATGGATCCTTACAACTTGCTCTTAGCTGCAGCGGCGCGAAGTGACTCtttgtacaattcatccataccatg
pGADT7-AD-GFP-PTS10665	LEU2 2 μ Padh1-NLSSV40-GAL4-AD-GFP-PTS10665	AmpR; LEU	this study	amplification of GFP-PTSum10665 followed by digestion with BamHI and EcoRi, ligation into BamHi/EcoRi-digested pGADt7	Atatgaattcggagcaggtgctggtgctg	ATATGGATCCTCAGAACTTGCTCTGAGGACCAACGAGCTTGAGCTGCTGtttgtacaattcatccataccatG
pGBKT7-BD-TPRPex5a	TRP1 2 μ Padh1-GAL4-BD-TPRPex5a	KanR; TRP	this study	amplification of TPRPex5a, Cloning into BamHI/EcoRI digested pGBKT7 with Gibson Assembly	gGACCTGCATATGGCCATGGAGGCCGAATTCGGTGGCAACTTGTCAGATGc	gTTATGCGGCCGCTGCAGGTCGACGGATCCTCAGAAGTCGAATCCTTCACc
pGBKT7-BD-TPRPex5b	TRP1 2 μ Padh1-GAL4-BD-TPRPex5b	KanR; TRP	this study	amplification of TPRPex5b, Cloning into BamHI/EcoRI digested pGBKT7 with Gibson Assembly	gGACCTgCATATGGCCATGGAGGCCGAATTCCTCAGCGACAATCCTTACATc	gTTATGCGGCCGCTGCAGGTCGACGGATCCTTAATAATCGAATGGGACCTc
