# Supplementary material for: Two Pex5 Proteins With Different Cargo Specificity Are Critical for Peroxisome Function in Ustilago maydis
Source: Front Cell Dev Biol. 2022 May 12;10:858084. doi: 10.3389/fcell.2022.858084 (PMC9133605; doi:10.3389/fcell.2022.858084)
Supplement: Supplementary file 3 [file Table1.xlsx]

## Sheet: Tabelle1
Time	Mean WT	standard deviation WT	Mean ΔPex5a	standard deviation ΔPex5a	Mean ΔPex5b	standard deviation ΔPex5b	Mean ΔPex5a ΔPex5b	standard deviation ΔPex5a ΔPex5b	Mean Pex5bΔTPR	standard deviation Pex5bΔTPR
00:29:29	0.0993	0.005658033	0.0963	0.001962991	0.0994	0.012413031	0.0994	0.02771281	0.097	0.001732051
00:59:29	0.1012	0.006581793	0.0971	0.002193931	0.1021	0.016550323	0.1001	0.003002221	0.098	0.001847521
01:29:29	0.1031	0.007390083	0.0983	0.002193931	0.1058	0.020859665	0.1011	0.003002221	0.0998	0.001847521
01:59:29	0.1051	0.008198374	0.0995	0.001962991	0.1095	0.026269437	0.1027	0.004041452	0.1014	0.002078461
02:29:29	0.1064	0.008429314	0.0998	0.001847521	0.1131	0.030965027	0.1036	0.003810512	0.1032	0.001847521
02:59:29	0.1089	0.009122134	0.1	0.001847521	0.1162	0.034371394	0.1048	0.004156922	0.105	0.001732051
03:29:29	0.1122	0.010045895	0.1002	0.002078461	0.1189	0.036257597	0.1058	0.004272392	0.1078	0.001385641
03:59:29	0.1147	0.011316065	0.1001	0.002424871	0.1201	0.038220588	0.1077	0.003925982	0.1105	0.001501111
04:29:29	0.1186	0.012470766	0.1025	0.002424871	0.1228	0.040549041	0.1096	0.004503332	0.1131	0.001154701
04:59:29	0.1231	0.013048116	0.1042	0.002540341	0.1252	0.042993369	0.1123	0.004965112	0.1161	0.00080829
05:29:29	0.1277	0.015703927	0.1058	0.002424871	0.1268	0.042993352	0.1146	0.005773503	0.1196	0.00069282
05:59:29	0.1328	0.017666918	0.1078	0.004041452	0.1292	0.04530277	0.1171	0.006235383	0.1235	0.00011547
06:29:29	0.1401	0.020207259	0.1103	0.002771281	0.1326	0.048074052	0.1207	0.006004443	0.1285	0.00011547
06:59:29	0.1493	0.024710592	0.12	0.003117691	0.1363	0.051172286	0.124	0.006697263	0.1339	0.00080829
07:29:29	0.1648	0.041222809	0.1238	0.002540341	0.1399	0.052192464	0.1283	0.009122134	0.1421	0.00069282
07:59:29	0.1866	0.060968188	0.1301	0.002540341	0.1427	0.053539423	0.1335	0.009814955	0.1506	0.00011547
08:29:29	0.2079	0.081637328	0.1365	0.003464102	0.1463	0.056252969	0.1378	0.010392305	0.1592	0.00011547
08:59:29	0.244	0.104962279	0.1428	0.005196152	0.1507	0.05867784	0.1443	0.013163586	0.1719	0.00080829
09:29:29	0.318	0.098380486	0.1518	0.004734272	0.1566	0.0601006623	0.1534	0.015242047	0.1876	0.002309401
09:59:29	0.4099	0.073669894	0.1635	0.004618802	0.1624	0.064413047	0.1614	0.016165808	0.2057	0.003810512
10:29:29	0.4971	0.048266483	0.1775	0.001154701	0.1684	0.0685569986	0.1708	0.011893416	0.2255	0.004156922
10:59:29	0.5763	0.30022214	0.1977	0.002771281	0.1755	0.072149558	0.1829	0.003464102	0.2597	0.005658033
11:29:29	0.6473	0.017435978	0.2274	0.002540341	0.1832	0.074824595	0.2039	0.004734272	0.3033	0.007967434
11:59:29	0.7123	0.009930425	0.2903	0.004156922	0.1931	0.08027074	0.233	0.007851964	0.3563	0.0106623245
12:29:29	0.7637	0.005427093	0.3894	0.005311622	0.2048	0.96583315	0.2631	0.015472987	0.4148	0.015011107
12:59:29	0.8057	0.00080829	0.4947	0.007967434	0.2169	0.092260573	0.2894	0.001847521	0.47126	0.025518882
13:29:29	0.8143	0.011486251	0.5912	0.00103923	0.2345	0.099227286	0.3238	0.025364352	0.5739	0.031985205
13:59:29	0.8117	0.041106473	0.693	0.011893416	0.2504	0.111197662	0.3449	0.047920072	0.6601	0.034410076
14:29:29	0.8095	0.063907479	0.7669	0.027481873	0.2684	0.121320344	0.3476	0.50809045	0.6931	0.037643238
14:59:29	0.7893	0.057379974	0.8257	0.002886751	0.2916	0.135388638	0.3681	0.063624	0.6988	0.004618802
15:29:29	0.7586	0.014363487	0.8629	0.00046188	0.3157	0.145261328	0.3987	0.065702461	0.703	0.0647787
15:59:29	0.7272	0.037197777	0.9163	0.010854185	0.3448	0.15596136	0.4424	0.073785364	0.7458	0.103923048
16:29:29	0.7294	0.07224683	0.9617	0.026673582	0.3762	0.165160686	0.4837	0.076903056	0.7498	0.083946729
16:59:29	0.7608	0.078428363	1.001	0.035911187	0.4077	0.175572217	0.5321	0.048843833	0.76301	0.035449307
17:29:29	0.7949	0.081492211	1.0303	0.053231695	0.458	0.202688454	0.5862	0.056811266	0.811	0.025518882
17:59:29	0.8252	0.086634514	1.0453	0.062469299	0.4977	0.20950136	0.6374	0.029213924	0.8415	0.030022214
18:29:29	0.859	0.082654689	1.0755	0.08533237	0.5379	0.216718065	0.7116	0.016281278	0.8776	0.033601786
18:59:29	0.8953	0.080984258	1.0697	0.167431578	0.5806	0.221028736	0.7694	0.007621024	0.8558	0.019398969
19:29:29	0.9201	0.86357507	0.9829	0.163043176	0.6312	0.218950275	0.8335	0.002771281	0.9565	0.024710592
19:59:29	0.9541	0.080299215	0.9469	0.132559622	0.6774	0.221279132	0.8864	0.015703927	0.9993	0.024826062
20:29:29	0.9785	0.083247593	0.9428	0.084177669	0.7249	0.194855716	0.9342	0.015242047	1.0279	0.0215929
20:59:29	1068	0.080884342	0.9421	0.012932646	0.7865	0.170318329	0.944	0.023324951	1.0593	0.018821619
21:29:29	1034	0.080253148	0.9883	0.009122134	0.8286	0.152035378	0.9597	0.024017771	1.0921	0.020322729
21:59:29	1.0554	0.069749259	1.0217	0.014780167	0.8669	0.152381789	0.98	0.035102896	1.1078	0.013163586
22:29:29	1.0717	0.062594007	1.0532	0.02113102	0.894	0.146935644	0.9943	0.029560334	1.1356	0.008313844
22:59:29	1.0908	0.046374356	1.0931	0.017205038	0.9805	0.081868268	1.0269	0.037296827	1.1589	0.005773503
23:29:29	1.111	0.036851962	1.1229	0.014664697	0.9518	0.133021502	1.0419	0.03895712	1.1631	0.0032333162
23:59:29	1.1245	0.034719657	1.1492	0.009699485	0.9718	0.122513727	1.0625	0.05893157	1.1639	0.006350853
1 day, 0:29:29	1.1338	0.030624356	1.1691	0.00531162	1.0057	0.10130592	1.0819	0.0302548734	1.166	0.002771281
